# Supplementary material for: A novel deep neural network-based technique for network embedding
Source: PeerJ Comput Sci. 2024 Nov 26;10:e2489. doi: 10.7717/peerj-cs.2489 (PMC11623240; doi:10.7717/peerj-cs.2489)
Supplement: Supplemental Information 1 [file peerj-cs-10-2489-s001.zip]

Archive with 1 entries (1 files):
- Graph_G_Seg_.ipynb
