# Supplementary material for: A novel deep neural network-based technique for network embedding
Source: PeerJ Comput Sci. 2024 Nov 26;10:e2489. doi: 10.7717/peerj-cs.2489 (PMC11623240; doi:10.7717/peerj-cs.2489)
Supplement: Supplemental Information 1 [file peerj-cs-10-2489-s001.zip › Graph_G_Seg_.ipynb]

# %% [code]
# Install required packages.
import os
import torch
os.environ['TORCH'] = torch.__version__
print(torch.__version__)

!pip install -q torch-scatter -f https://data.pyg.org/whl/torch-${TORCH}.html
!pip install -q torch-sparse -f https://data.pyg.org/whl/torch-${TORCH}.html
!pip install -q git+https://github.com/pyg-team/pytorch_geometric.git

# Helper function for visualization.
%matplotlib inline
import matplotlib.pyplot as plt
from sklearn.manifold import TSNE

def visualize(h, color):
    z = TSNE(n_components=2).fit_transform(h.detach().cpu().numpy())

    plt.figure(figsize=(10,10))
    plt.xticks([])
    plt.yticks([])

    plt.scatter(z[:, 0], z[:, 1], s=70, c=color, cmap="Set2")
    plt.show()

# %% [markdown]
# Node Classification with GSeg

First we use `Planetoid` benchmark Dataset .
We again can make use [PyTorch Geometric](https://github.com/rusty1s/pytorch_geometric) for an easy access to this dataset via [`torch_geometric.datasets.Planetoid`](https://pytorch-geometric.readthedocs.io/en/latest/modules/datasets.html#torch_geometric.datasets.Planetoid):

# %% [markdown]
#Cora Dataset

# %% [code]
from torch_geometric.datasets import Planetoid
from torch_geometric.transforms import NormalizeFeatures

dataset = Planetoid(root='data/Planetoid', name='Cora', transform=NormalizeFeatures())

print()
print(f'Dataset: {dataset}:')
print('======================')
print(f'Number of graphs: {len(dataset)}')
print(f'Number of features: {dataset.num_features}')
print(f'Number of classes: {dataset.num_classes}')

data = dataset[0]  # Get the first graph object.

print()
print(data)
print('===========================================================================================================')

# Gather some statistics about the graph.
print(f'Number of nodes: {data.num_nodes}')
print(f'Number of edges: {data.num_edges}')
print(f'Average node degree: {data.num_edges / data.num_nodes:.2f}')
print(f'Number of training nodes: {data.train_mask.sum()}')
print(f'Training node label rate: {int(data.train_mask.sum()) / data.num_nodes:.2f}')
print(f'Has isolated nodes: {data.has_isolated_nodes()}')
print(f'Has self-loops: {data.has_self_loops()}')
print(f'Is undirected: {data.is_undirected()}')

# %% [markdown]
## GSeg method

# %% [code]
from typing import Callable, List, Union

import torch
import torch.nn.functional as F
from torch import Tensor
from torch_sparse import spspmm

from torch_geometric.nn import GATConv
from torch_geometric.typing import OptTensor, PairTensor
from torch_geometric.utils import (
    add_self_loops,
    remove_self_loops,
    sort_edge_index,
)
from torch_geometric.utils.repeat import repeat

from torch_geometric.nn import SAGPooling,GATConv

# %% [code]
class GSeg(torch.nn.Module):


    def __init__(
        self,
        in_channels: int,
        hidden_channels: int,
        out_channels: int,
        depth= int,
        pool_ratios: Union[float, List[float]] = 0.5,
        sum_res: bool = True,
        act: Callable = F.relu,
    ) -> None:
        super().__init__()

        self.in_channels = in_channels
        self.hidden_channels = hidden_channels
        self.out_channels = out_channels
        self.depth = depth
        self.pool_ratios = repeat(pool_ratios, depth)
        self.act = act
        self.sum_res = sum_res

        channels = hidden_channels

        self.down_convs = torch.nn.ModuleList()
        self.pools = torch.nn.ModuleList()
        self.down_convs.append(GATConv(in_channels, channels,heads=1))
        self.bns = torch.nn.ModuleList()
        self.bns.append(torch.nn.BatchNorm1d(hidden_channels))
        for i in range(depth):
            self.pools.append(SAGPooling(channels, self.pool_ratios[i]))
            self.down_convs.append(GATConv(channels, channels,  heads=1))
            self.bns.append(torch.nn.BatchNorm1d(hidden_channels))

        in_channels = channels if sum_res else 2 * channels

        self.up_convs = torch.nn.ModuleList()
        for i in range(depth - 1):
            self.up_convs.append(GATConv(in_channels, channels,heads=1))
        self.up_convs.append(GATConv(in_channels, out_channels,heads=1))

        self.reset_parameters()

    def reset_parameters(self):
        for conv in self.down_convs:
            conv.reset_parameters()
        for pool in self.pools:
            pool.reset_parameters()
        for conv in self.up_convs:
            conv.reset_parameters()
        for bn in self.bns:
            bn.reset_parameters()


    def forward(self, x: Tensor, edge_index: Tensor,
                batch: OptTensor = None) -> Tensor:
        """"""
        if batch is None:
            batch = edge_index.new_zeros(x.size(0))
        edge_weight = x.new_ones(edge_index.size(1))

        x = self.down_convs[0](x, edge_index, edge_weight)
        x = self.bns[0](x)
        x = self.act(x)

        xs = [x]
        edge_indices = [edge_index]
        edge_weights = [edge_weight]
        perms = []

        for i in range(1, self.depth + 1):

            x, edge_index, edge_weight, batch, perm, _ = self.pools[i - 1](
                x, edge_index, edge_weight, batch)

            x = self.down_convs[i](x, edge_index, edge_weight)

            x = self.act(x)

            if i < self.depth:
                xs += [x]
                edge_indices += [edge_index]
                edge_weights += [edge_weight]
            perms += [perm]

        for i in range(self.depth):
            j = self.depth - 1 - i

            res = xs[j]
            edge_index = edge_indices[j]
            edge_weight = edge_weights[j]
            perm = perms[j]

            up = torch.zeros_like(res)
            up[perm] = x
            x = res + up if self.sum_res else torch.cat((res, up), dim=-1)


            x = self.up_convs[i](x, edge_index, edge_weight)


            x = self.act(x) if i < self.depth - 1 else F.log_softmax(x)

        return x


# %% [code]
import os.path as osp

import torch
import torch.nn.functional as F

from torch_geometric.datasets import Planetoid

from torch_geometric.utils import dropout_edge

from IPython.display import Javascript  # Restrict height of output cell.
display(Javascript('''google.colab.output.setIframeHeight(0, true, {maxHeight: 300})'''))


class Net(torch.nn.Module):
    def __init__(self):
        super().__init__()
        pool_ratios = [0.8, 0.5]
        self.seg = GSeg(dataset.num_features, 32, dataset.num_classes,
                              depth=13, pool_ratios=pool_ratios)

    def forward(self):
        edge_index, _ = dropout_edge(data.edge_index, p=0.2,
                                     force_undirected=True,
                                     training=self.training)
        x = F.dropout(data.x, p=0.92, training=self.training)

        x = self.seg(x, edge_index)
        return F.log_softmax(x, dim=1)


model, data = Net() ,data

criterion = torch.nn.CrossEntropyLoss()  # Define loss criterion.
optimizer = torch.optim.Adam(model.parameters(), lr=0.01, weight_decay=5e-4)  # Define optimizer.


# %% [markdown]
After training the model, we can call the `test` function to see how well our model performs on unseen labels.
Here, we are interested in the accuracy of the model

# %% [code]
#optimizer = torch.optim.Adam(model.parameters(), lr=0.01, weight_decay=0.001)
optimizer = torch.optim.Adam(model.parameters(), lr=0.01, weight_decay=5e-4)

criterion = torch.nn.CrossEntropyLoss()
criterion = torch.nn.CrossEntropyLoss()
def train():
    model.train()
    optimizer.zero_grad()
    criterion(model()[data.train_mask], data.y[data.train_mask]).backward()
    optimizer.step()


def test():
    model.eval()
    logits, accs = model(), []
    for _, mask in data('train_mask', 'val_mask', 'test_mask'):
        pred = logits[mask].max(1)[1]
        acc = pred.eq(data.y[mask]).sum().item() / mask.sum().item()
        accs.append(acc)
    return accs


best_val_acc = test_acc = 0
for epoch in range(1,201):
    train()
    train_acc, val_acc, tmp_test_acc = test()
    if val_acc > best_val_acc:
        best_val_acc = val_acc
        test_acc = tmp_test_acc
    print(f'Epoch: {epoch:03d}, Train: {train_acc:.4f}, '
          f'Val: {best_val_acc:.4f}, Test: {test_acc:.4f}')

# %% [markdown]
Let's visualize the node embeddings of our **GSeg** .

For visualization, we make use of [**TSNE**](https://scikit-learn.org/stable/modules/generated/sklearn.manifold.TSNE.html) to embed our 7-dimensional node embeddings onto a 2D plane.

# %% [code]
model.eval()

out = model()
visualize(out, color=data.y)

# %% [markdown]
#PubMed dataset

# %% [code]
from IPython.display import Javascript  # Restrict height of output cell.
display(Javascript('''google.colab.output.setIframeHeight(0, true, {maxHeight: 300})'''))

from torch_geometric.datasets import Planetoid
from torch_geometric.transforms import NormalizeFeatures

dataset = Planetoid(root='data/Planetoid', name='PubMed', transform=NormalizeFeatures())

print(f'Dataset: {dataset}:')
print('======================')
print(f'Number of graphs: {len(dataset)}')
print(f'Number of features: {dataset.num_features}')
print(f'Number of classes: {dataset.num_classes}')

data = dataset[0]
g = dataset[0] # Get the first graph object.
print(data)

import os.path as osp

import torch
import torch.nn.functional as F

from torch_geometric.datasets import Planetoid

from torch_geometric.utils import dropout_edge


class Net(torch.nn.Module):
    def __init__(self):
        super().__init__()
        pool_ratios = [0.8, 0.5]
        self.seg = GSeg(dataset.num_features, 32, dataset.num_classes,
                              depth=13, pool_ratios=pool_ratios)

    def forward(self):
        edge_index, _ = dropout_edge(data.edge_index, p=0.2,
                                     force_undirected=True,
                                     training=self.training)
        x = F.dropout(data.x, p=0.92, training=self.training)

        x = self.seg(x, edge_index)
        return F.log_softmax(x, dim=1)


model, data = Net() ,data

#optimizer = torch.optim.Adam(model.parameters(), lr=0.01, weight_decay=0.001)
optimizer = torch.optim.Adam(model.parameters(), lr=0.01, weight_decay=5e-4)

criterion = torch.nn.CrossEntropyLoss()
criterion = torch.nn.CrossEntropyLoss()
def train():
    model.train()
    optimizer.zero_grad()
    criterion(model()[data.train_mask], data.y[data.train_mask]).backward()
    optimizer.step()


def test():
    model.eval()
    logits, accs = model(), []
    for _, mask in data('train_mask', 'val_mask', 'test_mask'):
        pred = logits[mask].max(1)[1]
        acc = pred.eq(data.y[mask]).sum().item() / mask.sum().item()
        accs.append(acc)
    return accs


best_val_acc = test_acc = 0
for epoch in range(1,201):
    train()
    train_acc, val_acc, tmp_test_acc = test()
    if val_acc > best_val_acc:
        best_val_acc = val_acc
        test_acc = tmp_test_acc
    print(f'Epoch: {epoch:03d}, Train: {train_acc:.4f}, '
          f'Val: {best_val_acc:.4f}, Test: {test_acc:.4f}')

# %% [markdown]
After training the model, we can see the classification results:

# %% [code]
model.eval()

out = model()
visualize(out, color=data.y)

# %% [markdown]
#CiteSeer dataset

# %% [code]
from torch_geometric.datasets import Planetoid
from torch_geometric.transforms import NormalizeFeatures

dataset = Planetoid(root='data/Planetoid', name='CiteSeer', transform=NormalizeFeatures())

print(f'Dataset: {dataset}:')
print('======================')
print(f'Number of graphs: {len(dataset)}')
print(f'Number of features: {dataset.num_features}')
print(f'Number of classes: {dataset.num_classes}')

data = dataset[0]
g = dataset[0] # Get the first graph object.
print(data)

import os.path as osp

import torch
import torch.nn.functional as F

from torch_geometric.datasets import Planetoid

from torch_geometric.utils import dropout_edge


class Net(torch.nn.Module):
    def __init__(self):
        super().__init__()
        pool_ratios = [0.5, 0.5]
        self.seg = GSeg(dataset.num_features, 32, dataset.num_classes,
                              depth=13, pool_ratios=pool_ratios)

    def forward(self):
        edge_index, _ = dropout_edge(data.edge_index, p=0.2,
                                     force_undirected=True,
                                     training=self.training)
        x = F.dropout(data.x, p=0.92, training=self.training)

        x = self.seg(x, edge_index)
        return F.log_softmax(x, dim=1)


model, data = Net() ,data

optimizer = torch.optim.Adam(model.parameters(), lr=0.01, weight_decay=0.001)
#optimizer = torch.optim.Adam(model.parameters(), lr=0.01, weight_decay=5e-4)
criterion = torch.nn.CrossEntropyLoss()
def train():
    model.train()
    optimizer.zero_grad()
    criterion(model()[data.train_mask], data.y[data.train_mask]).backward()
    optimizer.step()


def test():
    model.eval()
    logits, accs = model(), []
    for _, mask in data('train_mask', 'val_mask', 'test_mask'):
        pred = logits[mask].max(1)[1]
        acc = pred.eq(data.y[mask]).sum().item() / mask.sum().item()
        accs.append(acc)
    return accs


best_val_acc = test_acc = 0
for epoch in range(1,501):
    train()
    train_acc, val_acc, tmp_test_acc = test()
    if val_acc > best_val_acc:
        best_val_acc = val_acc
        test_acc = tmp_test_acc
    print(f'Epoch: {epoch:03d}, Train: {train_acc:.4f}, '
          f'Val: {best_val_acc:.4f}, Test: {test_acc:.4f}')

# %% [code]
model.eval()

out = model()
visualize(out, color=data.y)

# %% [markdown]
#The second dataset is **TUDataset**

# %% [markdown]
Second we use TUDataset benchmark Dataset . We again can make use PyTorch Geometric for an easy access to this dataset via torch_geometric.datasets:

# %% [markdown]
#

# %% [code]
import os.path as osp

import torch
import torch.nn.functional as F
from torch.nn import BatchNorm1d as BatchNorm
from torch.nn import Linear, ReLU, Sequential

from torch_geometric.datasets import TUDataset
from torch_geometric.loader import DataLoader
from torch_geometric.nn import GINConv, global_add_pool
from torch_geometric.transforms import OneHotDegree

# %% [markdown]
#MUTAG

# %% [code]
dataset = TUDataset(root='data/TUDataset', name='MUTAG', transform=OneHotDegree(135))
dataset = dataset.shuffle()
test_dataset = dataset[:len(dataset) // 10]
train_dataset = dataset[len(dataset) // 10:]
test_loader = DataLoader(test_dataset, batch_size=128)

train_loader = DataLoader(train_dataset, batch_size=128)

# %% [code]
import os.path as osp

import torch
import torch.nn.functional as F

from torch_geometric.datasets import Planetoid

from torch_geometric.utils import dropout_edge


class Net(torch.nn.Module):
    def __init__(self):
        super().__init__()
        pool_ratios = [0.92, 0.5]
        self.seg = GSeg(dataset.num_features, 32, dataset.num_classes,
                              depth=13, pool_ratios=pool_ratios)

    def forward(self,x,edge_index, batch):
        edge_index = edge_index
        x =x

        x = self.seg(x, edge_index)
        x = global_add_pool(x, batch)
        return F.log_softmax(x, dim=1)


model = Net()


# %% [code]
#optimizer = torch.optim.Adam(model.parameters(), lr=0.01, weight_decay=0.001)
optimizer = torch.optim.Adam(model.parameters(), lr=0.01, weight_decay=5e-4)

criterion = torch.nn.CrossEntropyLoss()
def train():
    model.train()

    total_loss = 0.
    for data in train_loader:

        optimizer.zero_grad()
        out = model(data.x, data.edge_index, data.batch)
        loss = criterion(out, data.y)
        loss.backward()
        total_loss += loss.item() * data.num_graphs
        optimizer.step()
    return total_loss / len(train_dataset)


@torch.no_grad()
def test(loader):
    model.eval()

    total_correct = 0
    for data in loader:

        out = model(data.x, data.edge_index, data.batch)
        pred = out.max(dim=1)[1]
        total_correct += pred.eq(data.y).sum().item()
    return total_correct / len(loader.dataset)

# %% [code]
for epoch in range(1, 100):
    loss = train()
    train_acc = test(train_loader)
    test_acc = test(test_loader)
    print(f'Epoch: {epoch:03d}, Loss: {loss:.4f}, '
          f'Train: {train_acc:.4f}, Test: {test_acc:.4f}')

# %% [code]
%matplotlib inline
import matplotlib.pyplot as plt
from sklearn.manifold import TSNE

def visualize(h, color):
    z = TSNE(n_components=2, verbose=0,  perplexity=15,).fit_transform(h.detach().cpu().numpy())

    plt.figure(figsize=(10,10))
    plt.xticks([])
    plt.yticks([])

    plt.scatter(z[:, 0], z[:, 1], s=70, c=color, cmap="Set2")
    plt.show()

# %% [code]
model.eval()

for data in test_loader:

  out = model(data.x, data.edge_index, data.batch)

  visualize(out, color=data.y)


# %% [markdown]
#PROTEINS

# %% [code]
dataset = TUDataset(root='data/TUDataset', name='PROTEINS', transform=OneHotDegree(135))
dataset = dataset.shuffle()
test_dataset = dataset[:len(dataset) // 10]
train_dataset = dataset[len(dataset) // 10:]
test_loader = DataLoader(test_dataset, batch_size=128)
train_loader = DataLoader(train_dataset, batch_size=128)

# %% [code]
import os.path as osp

import torch
import torch.nn.functional as F

from torch_geometric.datasets import Planetoid

from torch_geometric.utils import dropout_edge


class Net(torch.nn.Module):
    def __init__(self):
        super().__init__()
        pool_ratios = [0.9, 0.5]
        self.seg = GSeg(dataset.num_features, 32, dataset.num_classes,
                              depth=13, pool_ratios=pool_ratios)

    def forward(self,x,edge_index, batch):
        edge_index, _ = dropout_edge(edge_index, p=0.2,
                                     force_undirected=True,
                                     training=self.training)
        x = F.dropout(x, p=0.92, training=self.training)

        x = self.seg(x, edge_index)
        x = global_add_pool(x, batch)
        return F.log_softmax(x, dim=1)


model = Net()

#optimizer = torch.optim.Adam(model.parameters(), lr=0.01, weight_decay=0.001)
optimizer = torch.optim.Adam(model.parameters(), lr=0.01, weight_decay=5e-4)

criterion = torch.nn.CrossEntropyLoss()
def train():
    model.train()

    total_loss = 0.
    for data in train_loader:

        optimizer.zero_grad()
        out = model(data.x, data.edge_index, data.batch)
        loss = criterion(out, data.y)
        loss.backward()
        total_loss += loss.item() * data.num_graphs
        optimizer.step()
    return total_loss / len(train_dataset)


@torch.no_grad()
def test(loader):
    model.eval()

    total_correct = 0
    for data in loader:

        out = model(data.x, data.edge_index, data.batch)
        pred = out.max(dim=1)[1]
        total_correct += pred.eq(data.y).sum().item()
    return total_correct / len(loader.dataset)
for epoch in range(1, 100):
    loss = train()
    train_acc = test(train_loader)
    test_acc = test(test_loader)
    print(f'Epoch: {epoch:03d}, Loss: {loss:.4f}, '
          f'Train: {train_acc:.4f}, Test: {test_acc:.4f}')

# %% [code]
model.eval()

for data in test_loader:

  out = model(data.x, data.edge_index, data.batch)

  visualize(out, color=data.y)


# %% [markdown]
#DD Datasets

# %% [code]
dataset = TUDataset(root='data/TUDataset', name='DD', transform=OneHotDegree(135))
dataset = dataset.shuffle()
test_dataset = dataset[:len(dataset) // 10]
train_dataset = dataset[len(dataset) // 10:]
test_loader = DataLoader(test_dataset, batch_size=128)
train_loader = DataLoader(train_dataset, batch_size=128)

# %% [code]
import os.path as osp

import torch
import torch.nn.functional as F


from torch_geometric.utils import dropout_edge


class Net(torch.nn.Module):
    def __init__(self):
        super().__init__()
        pool_ratios = [0.9, 0.5]
        self.seg = GSeg(dataset.num_features, 32, dataset.num_classes,
                              depth=13, pool_ratios=pool_ratios)

    def forward(self,x,edge_index, batch):
        edge_index, _ = dropout_edge(edge_index, p=0.2,
                                     force_undirected=True,
                                     training=self.training)
        x = F.dropout(x, p=0.92, training=self.training)

        x = self.seg(x, edge_index)
        x = global_add_pool(x, batch)
        return F.log_softmax(x, dim=1)


model = Net()

#optimizer = torch.optim.Adam(model.parameters(), lr=0.01, weight_decay=0.001)
optimizer = torch.optim.Adam(model.parameters(), lr=0.01, weight_decay=5e-4)

criterion = torch.nn.CrossEntropyLoss()
def train():
    model.train()

    total_loss = 0.
    for data in train_loader:

        optimizer.zero_grad()
        out = model(data.x, data.edge_index, data.batch)
        loss = criterion(out, data.y)
        loss.backward()
        total_loss += loss.item() * data.num_graphs
        optimizer.step()
    return total_loss / len(train_dataset)


@torch.no_grad()
def test(loader):
    model.eval()

    total_correct = 0
    for data in loader:

        out = model(data.x, data.edge_index, data.batch)
        pred = out.max(dim=1)[1]
        total_correct += pred.eq(data.y).sum().item()
    return total_correct / len(loader.dataset)
for epoch in range(1, 100):
    loss = train()
    train_acc = test(train_loader)
    test_acc = test(test_loader)
    print(f'Epoch: {epoch:03d}, Loss: {loss:.4f}, '
          f'Train: {train_acc:.4f}, Test: {test_acc:.4f}')

# %% [markdown]
#IMDB BINARY DATASET

# %% [code]
dataset = TUDataset(root='data/TUDataset', name='IMDB-BINARY', transform=OneHotDegree(135))
dataset = dataset.shuffle()
test_dataset = dataset[:len(dataset) // 10]
train_dataset = dataset[len(dataset) // 10:]
test_loader = DataLoader(test_dataset, batch_size=128)
train_loader = DataLoader(train_dataset, batch_size=128)

# %% [code]
import os.path as osp

import torch
import torch.nn.functional as F

from torch_geometric.datasets import Planetoid

from torch_geometric.utils import dropout_edge


class Net(torch.nn.Module):
    def __init__(self):
        super().__init__()
        pool_ratios = [0.9, 0.5]
        self.seg = GSeg(dataset.num_features, 32, dataset.num_classes,
                              depth=13, pool_ratios=pool_ratios)

    def forward(self,x,edge_index, batch):
        edge_index, _ = dropout_edge(edge_index, p=0.2,
                                     force_undirected=True,
                                     training=self.training)
        x = F.dropout(x, p=0.92, training=self.training)

        x = self.seg(x, edge_index)
        x = global_add_pool(x, batch)
        return F.log_softmax(x, dim=1)


model = Net()

#optimizer = torch.optim.Adam(model.parameters(), lr=0.01, weight_decay=0.001)
optimizer = torch.optim.Adam(model.parameters(), lr=0.01, weight_decay=5e-4)

criterion = torch.nn.CrossEntropyLoss()
def train():
    model.train()

    total_loss = 0.
    for data in train_loader:

        optimizer.zero_grad()
        out = model(data.x, data.edge_index, data.batch)
        loss = F.nll_loss(out, data.y)
        loss.backward()
        total_loss += loss.item() * data.num_graphs
        optimizer.step()
    return total_loss / len(train_dataset)


@torch.no_grad()
def test(loader):
    model.eval()

    total_correct = 0
    for data in loader:

        out = model(data.x, data.edge_index, data.batch)
        pred = out.max(dim=1)[1]
        total_correct += pred.eq(data.y).sum().item()
    return total_correct / len(loader.dataset)
for epoch in range(1, 101):
    loss = train()
    train_acc = test(train_loader)
    test_acc = test(test_loader)
    print(f'Epoch: {epoch:03d}, Loss: {loss:.4f}, '
          f'Train: {train_acc:.4f}, Test: {test_acc:.4f}')

# %% [code]
model.eval()

for data in test_loader:

  out = model(data.x, data.edge_index, data.batch)

  visualize(out, color=data.y)
